# Supplementary material for: The Variability of Mental Timeline in Vertical Dimension
Source: Front Psychol. 2021 Dec 31;12:782975. doi: 10.3389/fpsyg.2021.782975 (PMC8759226; doi:10.3389/fpsyg.2021.782975)
Supplement: Supplementary Figure 1 — Order diagram of event occurrence. Each set of cards included 3 cards (12 cm × 12 cm) which represented the early, middle and late states of the event. [file Data_Sheet_1.zip]

Archive with 46 entries (45 files):
- Exp2new-Cards in sequence of events/
- Exp2new-Cards in sequence of events/═╝╞1⁄41.png
- Exp2new-Cards in sequence of events/═╝╞1⁄410.png
- Exp2new-Cards in sequence of events/═╝╞1⁄411.png
- Exp2new-Cards in sequence of events/═╝╞1⁄412.png
- Exp2new-Cards in sequence of events/═╝╞1⁄413.png
- Exp2new-Cards in sequence of events/═╝╞1⁄414.png
- Exp2new-Cards in sequence of events/═╝╞1⁄415.png
- Exp2new-Cards in sequence of events/═╝╞1⁄416.png
- Exp2new-Cards in sequence of events/═╝╞1⁄417.png
- Exp2new-Cards in sequence of events/═╝╞1⁄418.png
- Exp2new-Cards in sequence of events/═╝╞1⁄419.png
- Exp2new-Cards in sequence of events/═╝╞1⁄42.png
- Exp2new-Cards in sequence of events/═╝╞1⁄420.png
- Exp2new-Cards in sequence of events/═╝╞1⁄421.png
- Exp2new-Cards in sequence of events/═╝╞1⁄422.png
- Exp2new-Cards in sequence of events/═╝╞1⁄423.png
- Exp2new-Cards in sequence of events/═╝╞1⁄424.png
- Exp2new-Cards in sequence of events/═╝╞1⁄425.png
- Exp2new-Cards in sequence of events/═╝╞1⁄426.png
- Exp2new-Cards in sequence of events/═╝╞1⁄427.png
- Exp2new-Cards in sequence of events/═╝╞1⁄428.png
- Exp2new-Cards in sequence of events/═╝╞1⁄429.png
- Exp2new-Cards in sequence of events/═╝╞1⁄43.png
- Exp2new-Cards in sequence of events/═╝╞1⁄430.png
- Exp2new-Cards in sequence of events/═╝╞1⁄431.png
- Exp2new-Cards in sequence of events/═╝╞1⁄432.png
- Exp2new-Cards in sequence of events/═╝╞1⁄433.png
- Exp2new-Cards in sequence of events/═╝╞1⁄434.png
- Exp2new-Cards in sequence of events/═╝╞1⁄435.png
- Exp2new-Cards in sequence of events/═╝╞1⁄436.png
- Exp2new-Cards in sequence of events/═╝╞1⁄437.png
- Exp2new-Cards in sequence of events/═╝╞1⁄438.png
- Exp2new-Cards in sequence of events/═╝╞1⁄439.png
- Exp2new-Cards in sequence of events/═╝╞1⁄44.png
- Exp2new-Cards in sequence of events/═╝╞1⁄443.png
- Exp2new-Cards in sequence of events/═╝╞1⁄444.png
- Exp2new-Cards in sequence of events/═╝╞1⁄445.png
- Exp2new-Cards in sequence of events/═╝╞1⁄446.png
- Exp2new-Cards in sequence of events/═╝╞1⁄447.png
- Exp2new-Cards in sequence of events/═╝╞1⁄448.png
- Exp2new-Cards in sequence of events/═╝╞1⁄45.png
- Exp2new-Cards in sequence of events/═╝╞1⁄46.png
- Exp2new-Cards in sequence of events/═╝╞1⁄47.png
- Exp2new-Cards in sequence of events/═╝╞1⁄48.png
- Exp2new-Cards in sequence of events/═╝╞1⁄49.png
